# Supplementary material for: Genome-Wide Identification and Expression Analysis of BnPP2C Gene Family in Response to Multiple Stresses in Ramie (Boehmeria nivea L.)
Source: Int J Mol Sci. 2023 Oct 18;24(20):15282. doi: 10.3390/ijms242015282 (PMC10607689; doi:10.3390/ijms242015282)
Supplement: Supplementary file 1 [file ijms-24-15282-s001.zip › Supplementary Table S1.xlsx]

## Sheet: Sheet1
Supplementary Table S1：Basic information of the BnPP2C gene family identified in this study.
Gene name	Locus ID	Chromosome	Number of Amino Acid	Molecular Weight	Theoretical pI	Instability index	Aliphatic index	Grand average of hydropathicity	Subcellular localization
BnPP2C1	Maker00075897	Chr1	387	40906.5	6.55	52.73	76.93	-0.144	Chloroplast
BnPP2C2	Maker00075349	Chr1	408	44275.3	5.6	57.95	84.19	-0.196	Chloroplast
BnPP2C3	Maker00075944	Chr1	354	39074.7	4.96	33.15	75.99	-0.414	Chloroplast
BnPP2C4	Maker00075915	Chr1	352	38495.8	6.43	51.14	85.88	-0.301	Cytosol
BnPP2C5	Maker00075709	Chr1	395	43383.1	6.06	38.7	89.85	-0.213	Chloroplast
BnPP2C6	Maker00093575	Chr1	336	36500.1	5.28	51.89	80.95	-0.351	Chloroplast
BnPP2C7	Maker00044596	Chr1	378	42056.3	8.93	42.25	93.6	-0.235	Chloroplast
BnPP2C8	Maker00023392	Chr1	390	42338.9	5.99	61.21	79.28	-0.326	Nucleus
BnPP2C9	Maker00079169	Chr2	234	25964.7	5.91	51.16	93.72	-0.31	Cytosol
BnPP2C10	Maker00066558	Chr2	164	17952.5	8.85	40.67	82.07	-0.617	Cytosol
BnPP2C11	Maker00091631	Chr2	545	58188.2	5.05	37.67	93.89	0.004	Chloroplast
BnPP2C12	Maker00065344	Chr2	356	39445.5	5.45	37.99	73.71	-0.489	Nucleus
BnPP2C13	Maker00025768	Chr3	488	53369.1	5.75	43.04	76.54	-0.411	Chloroplast
BnPP2C14	Maker00030086	Chr3	375	40488.8	6.03	60.34	79.6	-0.283	Chloroplast
BnPP2C15	Maker00030094	Chr3	415	44146.8	5.53	57.46	76.75	-0.318	Nucleus
BnPP2C16	Maker00030144	Chr3	685	74810.8	5.38	39.22	71.9	-0.593	Nucleus
BnPP2C17	Maker00038801	Chr3	427	45972.7	6.9	35.35	89.46	-0.122	Chloroplast
BnPP2C18	Maker00086107	Chr4	283	30695	6.56	36.15	91.98	-0.183	Cytosol
BnPP2C19	Maker00018941	Chr4	279	30281.3	5.94	35.87	90.86	-0.198	Cytosol
BnPP2C20	Maker00013005	Chr4	448	48827.4	5.04	37.06	76.58	-0.317	Cytosol
BnPP2C21	Maker00014015	Chr4	573	63953.9	5.96	35.76	91.17	-0.223	Chloroplast
BnPP2C22	Maker00057258	Chr4	473	52229.5	5.45	41.17	69.45	-0.478	Nucleus
BnPP2C23	Maker00055838	Chr4	462	50979.8	8.69	44.45	75.13	-0.317	Cytosol
BnPP2C24	Maker00052865	Chr5	750	82307	5.94	49.22	71.79	-0.553	Chloroplast
BnPP2C25	Maker00016905	Chr5	645	70869.9	4.94	35.59	76.08	-0.549	Cytosol
BnPP2C26	Maker00083593	Chr6	397	44080	9.07	49.32	82.24	-0.364	Chloroplast
BnPP2C27	Maker00084353	Chr6	444	48407.6	5.35	53.09	82.14	-0.308	Nucleus
BnPP2C28	Maker00079682	Chr6	1088	121624	5.79	41.08	85.14	-0.305	Endoplasmic reticulum
BnPP2C29	Maker00080360	Chr6	376	42168.2	8.53	50.87	91.28	-0.259	Cytosol
BnPP2C30	Maker00042712	Chr6	283	30983.7	7.75	46.02	78.23	-0.478	Cytosol
BnPP2C31	Maker00018962	Chr7	414	45789.2	5.44	41.61	93.21	-0.187	Chloroplast
BnPP2C32	Maker00092129	Chr7	397	42441.4	8.31	33.46	83.27	-0.223	Chloroplast
BnPP2C33	Maker00063946	Chr7	408	44469.3	8	48.73	80.49	-0.44	Nucleus
BnPP2C34	Maker00073509	Chr8	310	33852.5	4.85	38.8	75.77	-0.314	Cytosol
BnPP2C35	Maker00021897	Chr8	381	41971.5	5.73	40.13	83.65	-0.351	Chloroplast
BnPP2C36	Maker00087226	Chr8	488	54046.9	6.06	44.22	77.3	-0.411	Chloroplast
BnPP2C37	Maker00087404	Chr8	408	44256.4	5.16	50.41	70.74	-0.45	Nucleus
BnPP2C38	Maker00087466	Chr8	1081	119783	4.97	37.9	87.07	-0.286	Endoplasmic reticulum
BnPP2C39	Maker00072440	Chr8	288	32050.6	6.68	38.86	88.99	-0.345	Cytosol
BnPP2C40	Maker00008185	Chr9	401	43824.5	5	66.73	85.86	-0.168	Chloroplast
BnPP2C41	Maker00060865	Chr9	375	41554.4	7.04	35.85	88.67	-0.196	Chloroplast
BnPP2C42	Maker00060836	Chr9	513	56175.3	4.87	45.97	87.43	-0.208	Nucleus
BnPP2C43	Maker00010063	Chr9	286	32618.6	9.63	42.45	82.52	-0.527	Nucleus
BnPP2C44	Maker00040704	Chr9	430	46423.6	7.89	38	77.02	-0.263	Cytosol
BnPP2C45	Maker00057694	Chr10	294	32219.1	5.55	48.94	78.95	-0.465	Chloroplast
BnPP2C46	Maker00012086	Chr10	397	44150.8	4.66	56.46	85.21	-0.252	Nucleus
BnPP2C47	Maker00048909	Chr11	470	52361.2	5.04	41.82	68.26	-0.561	Nucleus
BnPP2C48	Maker00024362	Chr11	211	23010.2	4.96	24.81	93.74	-0.099	Cytosol
BnPP2C49	Gene.71245	Chr11	540	58773.1	5.8	42.75	75.52	-0.424	Chloroplast
BnPP2C50	Maker00058923	Chr12	381	42235.2	6.24	43.51	88.27	-0.25	Cytosol
BnPP2C51	Maker00008369	Chr12	393	43875	8.76	46.69	88.04	-0.309	Chloroplast
BnPP2C52	Maker00003150	Chr13	445	48843.7	5.39	46.69	80.88	-0.321	Cytosol
BnPP2C53	Maker00042851	Chr13	374	41145.6	6.12	39.42	92.06	-0.242	Mitochondrion
BnPP2C54	Maker00043074	Chr13	536	58144.5	4.79	42.73	86.7	-0.188	Chloroplast
BnPP2C55	Maker00043716	Chr13	298	32163.2	5.68	36.14	87.79	-0.186	Vacular membrane
BnPP2C56	Maker00043842	Chr13	283	30946.9	7.09	40.47	79.26	-0.393	Cytoskeleton
BnPP2C57	Maker00024456	Chr13	364	40028.9	4.94	38.89	71.04	-0.422	Chloroplast
BnPP2C58	Maker00090262	Chr14	172	19318.9	4.75	47.04	94.01	-0.16	Cytosol
BnPP2C59	Maker00090491	Chr14	658	72576.9	5.78	41.09	91.29	-0.14	Chloroplast
BnPP2C60	Maker00014707	Chr14	209	23787.4	5.28	45.91	97.46	-0.101	Chloroplast
BnPP2C61	Maker00088573	Chr14	377	41338.9	5.84	33.84	92.63	-0.117	Cytosol
BnPP2C62	Maker00089197	Chr14	370	41252	8.77	47.08	87.46	-0.326	Chloroplast
BnPP2C63	Maker00063678	Not assembled	386	42472.3	5.33	54.03	82.67	-0.297	Cytosol
