# Supplementary material for: Genome-Wide Identification and Expression Analysis of BnPP2C Gene Family in Response to Multiple Stresses in Ramie (Boehmeria nivea L.)
Source: Int J Mol Sci. 2023 Oct 18;24(20):15282. doi: 10.3390/ijms242015282 (PMC10607689; doi:10.3390/ijms242015282)
Supplement: Supplementary file 1 [file ijms-24-15282-s001.zip › Supplementary Table S2.xlsx]

## Sheet: Sheet1
Supplementary Table S2: Orthologous relationships between ramie and Arabidopsis.
B. nivea	A. thaliana
Bn-Maker00075897	At-transcript:AT2G40180.1
Bn-Maker00075349	At-transcript:AT5G51760.1
Bn-Maker00075944	At-transcript:AT5G53140.1
Bn-Maker00075709	At-transcript:AT4G27800.1
Bn-Maker00044596	At-transcript:AT3G55050.1	At-transcript:AT5G02760.1
Bn-Maker00079169	At-transcript:AT2G34740.1
Bn-Maker00091631	At-transcript:AT1G72770.1	At-transcript:AT1G17545.1	At-transcript:AT5G57050.1
Bn-Maker00025768	At-transcript:AT3G02750.3
Bn-Maker00030086	At-transcript:AT1G07160.1	At-transcript:AT2G30020.1	At-transcript:AT2G40180.1
Bn-Maker00030094	At-transcript:AT1G07430.1	At-transcript:AT2G29380.1	At-transcript:AT5G59220.1
Bn-Maker00030144	At-transcript:AT1G07630.1	At-transcript:AT2G28890.1	At-transcript:AT3G09400.1	At-transcript:AT5G02400.1
Bn-Maker00086107	At-transcript:AT4G28400.1
Bn-Maker00018941	At-transcript:AT4G28400.1
Bn-Maker00013005	At-transcript:AT3G06270.1
Bn-Maker00014015	At-transcript:AT5G19280.2
Bn-Maker00055838	At-transcript:AT3G02750.3
Bn-Maker00052865	At-transcript:AT2G35350.1
Bn-Maker00016905	At-transcript:AT1G07630.1	At-transcript:AT2G28890.1
Bn-Maker00083593	At-transcript:AT4G38520.1
Bn-Maker00079682	At-transcript:AT3G63320.1
Bn-Maker00080360	At-transcript:AT4G33920.1
Bn-Maker00092129	At-transcript:AT1G68410.1
Bn-Maker00087226	At-transcript:AT1G72770.1	At-transcript:AT1G17545.1	At-transcript:AT4G26080.1	At-transcript:AT5G57050.1
Bn-Maker00087466	At-transcript:AT2G20050.1
Bn-Maker00072440	At-transcript:AT3G15260.1
Bn-Maker00008185	At-transcript:AT1G48040.1	At-transcript:AT3G06270.1
Bn-Maker00060865	At-transcript:AT3G16800.1	At-transcript:AT3G05640.1
Bn-Maker00060836	At-transcript:AT3G16560.1
Bn-Maker00010063	At-transcript:AT3G23360.1
Bn-Maker00012086	At-transcript:AT3G62260.2
Bn-Maker00008369	At-transcript:AT3G51370.1	At-transcript:AT4G38520.1	At-transcript:AT5G66080.1
Bn-Maker00042851	At-transcript:AT4G32950.1
Bn-Maker00043074	At-transcript:AT5G57050.1
Bn-Maker00043716	At-transcript:AT4G31750.1
Bn-Maker00043842	At-transcript:AT1G78200.1	At-transcript:AT1G22280.3	At-transcript:AT1G34750.1
Bn-Maker00088573	At-transcript:AT5G06750.1
Bn-Maker00089197	At-transcript:AT3G55050.1	At-transcript:AT5G02760.1
Bn-Maker00063678	At-transcript:AT2G33700.1
