# Supplementary material for: Genome-Wide Identification and Expression Analysis of BnPP2C Gene Family in Response to Multiple Stresses in Ramie (Boehmeria nivea L.)
Source: Int J Mol Sci. 2023 Oct 18;24(20):15282. doi: 10.3390/ijms242015282 (PMC10607689; doi:10.3390/ijms242015282)
Supplement: Supplementary file 1 [file ijms-24-15282-s001.zip › Supplementary Table S3.xlsx]

## Sheet: Sheet1
Table S3. Ka/Ks analysis for tandem and segmental duplicated BnPP2C genes
Seq_1	Seq_2	Ka	Ks	Ka_Ks	mode of duplication	EffectiveLen	AverageS-sites	AverageN-sites	cN	cS	pN	pS	Note
BnPP2C9	BnPP2C10	0.176196	0.29423	0.598836	Tandem	435	100.667	334.333	52.5	24.5	0.157029	0.243377
BnPP2C18	BnPP2C19	0.00156535	0.0222444	0.0703706	Tandem	822	182.5	639.5	1	4	0.00156372	0.0219178
BnPP2C34	BnPP2C35	0.717812	NaN	NaN	Tandem	849	197.833	651.167	300.833	158.167	0.461991	0.799495	High Sequence Divergence Value (pS>=0.75)
BnPP2C7	BnPP2C62	0.190363	NaN	NaN	Segmental	1092	253.833	838.167	140.917	196.083	0.168125	0.772489	High Sequence Divergence Value (pS>=0.75)
BnPP2C1	BnPP2C14	0.259897	1.97207	0.131789	Segmental	1083	266.917	816.083	179.25	185.75	0.219647	0.69591
BnPP2C50	BnPP2C29	0.184207	2.00445	0.091899	Segmental	1125	267.833	857.167	140	187	0.163329	0.698195
BnPP2C54	BnPP2C11	0.309127	1.70791	0.180997	Segmental	1551	359.917	1191.08	301.75	242.25	0.253341	0.673072
BnPP2C54	BnPP2C36	0.34812	1.65479	0.210371	Segmental	1440	329	1111	309.417	219.583	0.278503	0.667427
BnPP2C11	BnPP2C36	0.309133	1.88823	0.163715	Segmental	1401	323.417	1077.58	273	223	0.253345	0.689513
BnPP2C31	BnPP2C35	0.00741592	0.0411599	0.180173	Segmental	1143	262.167	880.833	6.5	10.5	0.00737938	0.0400509
