# Supplementary material for: Genome-Wide Identification and Expression Analysis of BnPP2C Gene Family in Response to Multiple Stresses in Ramie (Boehmeria nivea L.)
Source: Int J Mol Sci. 2023 Oct 18;24(20):15282. doi: 10.3390/ijms242015282 (PMC10607689; doi:10.3390/ijms242015282)
Supplement: Supplementary file 1 [file ijms-24-15282-s001.zip › Supplementary Table S4.xlsx]

## Sheet: cis-element information
Supplementary Table S4: The information of cis-elements in this study.
cis-element	sequence	function
G-box	ACACGTGGC	cis-acting regulatory element involved in light responsiveness
ATCT-motif	AATCTAATCC	part of a conserved DNA module involved in light responsiveness
I-box	cCATATCCAAT	part of a light responsive element
GATA-motif	GATAGGG	part of a light responsive element
Box 4	ATTAAT	part of a conserved DNA module involved in light responsiveness
TCT-motif	TCTTAC	part of a light responsive element
GT1-motif	GGTTAAT	light responsive element
MRE	AACCTAA	MYB binding site involved in light responsiveness
ACE	GACACGTATG	cis-acting element involved in light responsiveness
TCCC-motif	TCTCCCT	part of a light responsive element
Gap-box	CAAATGAA(A/G)A	part of a light responsive element
GA-motif	ATAGATAA	part of a light responsive element
3-AF1 binding site	TAAGAGAGGAA	light responsive element
AT1-motif	AATTATTTTTTATT	part of a light responsive module
A-box	CCGTCC	cis-acting regulatory element
chs-CMA1a	TTACTTAA	part of a light responsive element
LAMP-element	CTTTATCA	part of a light responsive element
Sp1	GGGCGG	light responsive element
Box II	TGGTAATAA	part of a light responsive element
ACA-motif	AATTACAGCCATT	part of gapA in (gapA-CMA1) involved with light responsiveness
ATC-motif	AGTAATCT	part of a conserved DNA module involved in light responsiveness
AE-box	AGAAACAA	part of a module for light response
chs-CMA2a	TCACTTGA	part of a light responsive element
chs-CMA2c	ATATACGTGAAGG	part of a light responsive element
L-box	ATCCCACCTAC	part of a light responsive element
LS7	CAGATTTATTTTTA	part of a light responsive element
P-box	CCTTTTG	gibberellin-responsive element
CGTCA-motif	CGTCA	cis-acting regulatory element involved in the MeJA-responsiveness
AuxRR-core	GGTCCAT	cis-acting regulatory element involved in auxin responsiveness
ABRE	ACGTG	cis-acting element involved in the abscisic acid responsiveness
GARE-motif	TCTGTTG	gibberellin-responsive element
TGACG-motif	TGACG	cis-acting regulatory element involved in the MeJA-responsiveness
TGA-element	AACGAC	auxin-responsive element
TCA-element	CCATCTTTTT	cis-acting element involved in salicylic acid responsiveness
TATC-box	TATCCCA	cis-acting element involved in gibberellin-responsiveness
TGA-box	TGACGTAA	part of an auxin-responsive element
SARE	TTCGACCATCTT	cis-acting element involved in salicylic acid responsiveness
MBS	CAACTG	MYB binding site involved in drought-inducibility
TC-rich repeats	ATTCTCTAAC	cis-acting element involved in defense and stress responsiveness
ARE	AAACCA	cis-acting regulatory element essential for the anaerobic induction
GC-motif	CCCCCG	enhancer-like element involved in anoxic specific inducibility
LTR	CCGAAA	cis-acting element involved in low-temperature responsiveness
GCN4_motif	TGAGTCA	cis-regulatory element involved in endosperm expression
circadian	CAAAGATATC	cis-acting regulatory element involved in circadian control
O2-site	GATGA(C/T)(A/G)TG(A/G)	cis-acting regulatory element involved in zein metabolism regulation
MSA-like	(T/C)C(T/C)AACGG(T/C)(T/C)A	cis-acting element involved in cell cycle regulation
MBSI	aaaAaaC(G/C)GTTA	MYB binding site involved in flavonoid biosynthetic genes regulation
HD-Zip 1	CAAT(A/T)ATTG	element involved in differentiation of the palisade mesophyll cells
NON-box	AGATCGACG	cis-acting regulatory element related to meristem specific activation
RY-element	CATGCATG	cis-acting regulatory element involved in seed-specific regulation

## Sheet: No. of cis-elements per gene
Gene ID	G-box	ATCT-motif	I-box	GATA-motif	Box 4	TCT-motif	GT1-motif	MRE	ACE	TCCC-motif	Gap-box	GA-motif	3-AF1 binding site	AT1-motif	A-box	chs-CMA1a	LAMP-element	Sp1	Box II	ACA-motif	ATC-motif	AE-box	chs-CMA2a	chs-CMA2c	L-box	LS7	P-box	CGTCA-motif	AuxRR-core	ABRE	GARE-motif	TGACG-motif	TGA-element	TCA-element	TATC-box	TGA-box	SARE	MBS	TC-rich repeats	ARE	GC-motif	LTR	GCN4_motif	circadian	O2-site	MSA-like	MBSI	HD-Zip 1	NON-box
BnPP2C1	2	1	1	0	3	1	0	0	0	1	0	0	0	0	1	0	0	0	0	0	0	0	0	0	1	0	0	6	0	2	0	6	3	2	0	0	0	0	0	4	0	1	0	0	0	0	0	0	0
BnPP2C2	12	0	0	0	2	0	2	0	0	1	1	0	0	0	1	0	1	0	1	0	0	0	0	0	0	0	0	8	0	14	0	8	0	0	0	0	0	0	1	1	0	1	0	0	1	0	0	0	0
BnPP2C3	11	1	0	0	2	1	0	0	0	0	0	0	0	0	0	0	1	0	0	0	0	1	0	0	0	0	0	2	1	10	1	2	11	1	0	0	0	0	2	2	0	0	0	3	2	0	0	0	0
BnPP2C4	16	0	1	2	1	0	0	0	0	0	1	0	0	0	2	0	0	0	0	0	0	0	0	0	0	0	2	2	0	15	0	2	2	0	0	0	0	0	0	3	0	2	0	0	2	0	0	0	1
BnPP2C5	3	0	0	1	1	0	1	0	0	0	0	0	0	0	0	0	0	0	2	0	0	0	0	0	0	0	0	1	0	4	0	1	0	2	0	0	0	0	0	3	0	0	0	0	0	0	1	0	0
BnPP2C6	11	0	0	1	2	1	1	0	0	1	0	0	0	0	0	1	0	0	1	0	0	0	0	0	0	0	0	1	0	8	0	1	0	0	0	0	0	1	0	1	0	0	0	0	1	0	0	0	0
BnPP2C7	1	1	1	0	2	1	1	0	0	0	0	0	0	0	0	0	0	0	0	0	0	0	0	0	0	0	0	1	0	1	0	1	1	0	0	0	0	0	0	3	0	1	0	0	0	0	0	0	0
BnPP2C8	8	0	2	1	2	0	2	0	2	0	0	2	0	0	0	0	0	1	1	0	0	0	0	0	0	0	1	2	0	8	1	2	1	0	0	0	0	2	0	6	1	1	0	1	0	0	0	1	0
BnPP2C9	10	0	1	0	1	0	0	0	1	0	0	0	0	0	1	0	0	2	0	0	0	0	0	0	0	0	0	4	0	10	0	4	0	2	0	0	0	0	0	2	0	1	0	0	0	0	0	0	0
BnPP2C10	4	0	0	0	4	3	0	0	0	0	0	1	0	0	0	0	0	0	1	0	0	0	0	0	0	0	1	1	1	4	2	1	0	0	1	0	0	1	1	3	0	0	0	0	1	0	0	0	0
BnPP2C11	4	1	0	2	2	1	0	0	1	0	0	0	0	0	0	0	0	0	0	0	0	1	0	0	0	0	2	1	0	5	0	1	1	1	1	0	0	0	0	6	0	2	0	0	0	0	1	0	0
BnPP2C12	2	1	0	0	2	0	1	0	0	0	0	0	0	0	0	0	0	0	0	0	1	0	0	0	0	0	0	0	0	2	0	0	0	0	1	0	0	1	0	0	0	0	0	1	0	0	0	0	0
BnPP2C13	2	0	0	0	6	1	1	0	0	0	0	0	0	0	0	0	0	0	0	0	0	1	0	0	0	0	0	5	0	1	1	5	0	0	0	0	0	1	1	3	2	3	0	0	1	0	0	0	0
BnPP2C14	6	0	1	0	2	0	1	0	1	0	0	0	0	0	0	0	0	1	0	0	0	0	0	0	0	0	0	3	0	7	0	3	0	0	0	0	0	0	0	1	0	1	0	0	0	1	0	0	0
BnPP2C15	7	0	0	0	4	2	0	0	1	0	0	1	0	0	0	0	1	0	0	0	0	1	1	0	0	0	0	2	0	6	0	2	0	1	0	0	0	1	0	1	0	0	0	0	0	0	0	0	0
BnPP2C16	6	0	0	1	0	0	0	0	1	0	0	0	0	0	0	0	0	0	0	0	0	1	0	0	0	0	1	1	0	4	1	1	0	1	1	0	0	0	0	3	0	0	0	0	0	1	0	0	0
BnPP2C17	1	2	0	1	5	2	0	0	0	0	0	0	0	0	0	0	0	0	0	1	0	1	0	0	0	0	0	1	0	1	0	1	0	0	0	0	0	0	0	6	0	0	0	0	0	0	0	0	0
BnPP2C18	5	0	0	0	2	0	2	0	0	0	0	0	0	0	0	0	0	0	0	0	0	2	0	0	0	0	0	4	0	6	0	4	1	1	0	1	0	1	0	1	0	1	0	0	0	0	0	0	0
BnPP2C19	2	0	0	0	1	0	2	0	0	1	0	0	0	0	0	1	0	0	0	0	0	2	0	0	0	0	1	4	0	3	0	4	1	0	0	1	0	0	0	2	0	1	0	1	0	0	0	0	0
BnPP2C20	1	0	0	0	2	0	1	0	0	0	0	0	0	0	0	0	0	0	0	0	0	0	0	0	0	1	0	1	0	1	0	1	1	1	1	0	0	2	0	1	0	0	0	0	1	0	0	0	0
BnPP2C21	3	0	1	1	4	3	0	0	1	1	0	0	0	0	0	0	0	0	0	0	1	0	0	0	0	0	0	2	0	3	0	2	1	0	0	0	0	1	0	3	0	3	0	0	0	0	0	0	0
BnPP2C22	2	0	0	0	2	0	1	0	0	1	0	0	0	0	0	0	0	0	0	0	0	1	0	0	0	0	1	2	0	1	0	2	0	0	1	0	0	0	0	4	0	1	0	0	0	0	0	0	0
BnPP2C23	2	0	0	0	2	0	1	0	0	1	0	0	0	0	0	0	0	0	0	0	0	1	0	0	0	0	1	1	0	1	0	1	0	1	1	0	0	0	0	4	0	1	0	0	0	0	0	0	0
BnPP2C24	8	0	0	0	1	2	1	0	0	2	0	0	0	0	0	1	0	0	1	0	0	0	0	0	0	0	1	4	0	4	0	4	0	0	0	0	0	0	2	3	0	1	0	1	0	0	0	0	0
BnPP2C25	0	0	1	0	3	1	1	1	0	0	1	0	0	0	0	0	0	1	0	0	0	1	0	0	0	0	1	0	0	0	0	0	0	1	0	0	0	4	1	4	0	0	0	0	1	0	0	0	0
BnPP2C26	3	0	0	0	1	1	2	2	0	0	1	0	0	0	0	0	0	0	0	0	0	1	0	0	0	0	1	1	1	3	0	1	1	1	0	0	0	1	1	6	0	0	0	0	0	0	0	0	0
BnPP2C27	1	0	0	2	3	0	4	1	0	1	0	1	0	0	0	0	0	0	0	0	0	0	0	0	0	0	0	0	0	0	0	0	1	2	1	0	0	0	0	2	0	1	0	1	0	0	0	0	0
BnPP2C28	14	0	2	2	2	0	1	0	2	1	1	1	1	0	1	0	0	0	0	0	1	0	0	0	0	0	1	3	0	15	1	3	5	0	0	0	0	0	0	3	0	0	0	0	1	1	0	0	0
BnPP2C29	4	0	1	1	3	0	3	0	1	0	0	0	0	0	0	1	0	0	0	0	0	0	0	0	0	0	1	3	0	5	0	3	0	1	0	0	0	0	0	4	0	0	0	0	0	0	0	0	0
BnPP2C30	0	0	0	0	1	0	0	0	0	0	0	0	0	1	1	0	0	0	0	0	0	0	0	0	0	0	1	1	0	0	0	1	0	0	0	0	0	0	2	1	0	0	0	0	0	0	0	0	0
BnPP2C31	0	0	0	0	3	0	3	0	0	0	0	0	0	1	1	0	0	0	0	0	0	0	0	0	0	0	0	2	0	1	0	2	0	1	0	0	0	0	0	5	0	2	0	0	0	0	0	0	0
BnPP2C32	0	0	2	0	3	2	1	0	0	0	0	0	0	0	0	0	0	0	1	0	0	0	0	0	0	0	0	1	1	1	1	1	0	1	0	0	1	0	0	6	0	1	0	0	0	0	0	0	0
BnPP2C33	0	0	0	2	2	2	0	1	0	1	1	0	0	0	0	0	0	1	0	0	0	0	0	0	0	0	1	1	0	0	0	1	1	0	0	0	0	0	1	1	1	0	0	1	1	0	0	0	0
BnPP2C34	5	0	1	0	7	0	2	1	0	1	0	0	0	0	0	0	1	1	0	0	0	0	0	0	0	0	1	1	0	3	0	1	1	0	1	0	0	1	1	0	0	1	0	1	0	1	0	0	0
BnPP2C35	1	0	0	1	5	0	2	0	0	0	0	0	0	0	1	0	0	4	0	0	0	0	0	0	0	0	0	1	0	2	1	1	0	1	0	0	0	0	0	4	2	3	0	0	0	0	0	0	0
BnPP2C36	5	0	1	2	3	0	1	0	1	0	0	0	0	0	2	0	0	0	0	0	0	1	1	0	0	0	1	1	0	4	0	1	0	3	1	0	0	1	2	2	0	0	1	2	0	0	0	0	0
BnPP2C37	6	0	0	2	2	1	0	0	2	1	0	0	0	1	1	1	0	0	0	0	0	1	0	0	0	0	1	1	0	6	1	1	0	2	1	0	0	0	0	1	0	1	0	0	0	0	0	1	1
BnPP2C38	2	0	2	1	4	0	2	0	0	0	0	1	0	0	0	0	0	0	0	0	0	0	0	0	0	0	0	2	0	0	0	2	0	0	1	0	0	0	0	0	0	1	1	0	0	0	0	0	0
BnPP2C39	3	0	0	0	3	3	2	0	0	0	0	1	0	0	0	1	2	0	0	0	1	2	0	0	0	0	0	2	0	1	0	2	0	0	0	0	0	0	0	2	0	2	0	2	0	0	0	0	0
BnPP2C40	6	0	0	1	2	2	0	0	0	0	0	1	0	1	0	0	0	0	0	0	0	0	0	1	0	0	0	3	1	5	0	3	1	0	0	0	0	1	0	2	0	1	0	0	0	0	0	0	0
BnPP2C41	1	0	0	0	1	1	0	0	0	0	0	0	0	0	1	0	0	0	0	0	0	0	0	0	0	0	0	1	0	1	1	1	10	1	0	0	0	0	1	3	0	1	0	1	0	0	0	0	0
BnPP2C42	2	0	2	2	1	0	1	0	0	0	0	0	0	0	0	0	1	0	0	0	0	1	0	0	0	0	1	1	0	3	0	1	1	1	0	0	0	1	1	3	0	0	0	0	3	0	0	0	0
BnPP2C43	2	1	0	0	7	0	1	1	0	0	0	0	0	0	0	0	0	0	0	0	0	0	1	0	0	0	0	0	0	1	2	0	0	1	0	0	0	0	0	0	0	0	0	0	0	0	0	0	0
BnPP2C44	2	2	7	1	1	0	3	1	0	0	0	0	0	0	0	1	0	0	1	0	0	1	0	0	0	0	0	0	0	1	0	0	0	0	0	0	0	0	0	3	0	2	0	0	0	0	0	0	0
BnPP2C45	0	0	0	1	0	6	2	3	0	0	0	0	0	1	0	0	0	0	0	0	0	0	0	0	0	0	0	2	0	0	0	2	0	1	0	0	0	2	1	0	0	0	0	0	0	0	0	0	0
BnPP2C46	9	0	1	0	4	1	1	1	0	0	0	0	0	0	1	0	0	0	0	0	2	0	0	0	0	0	0	1	1	9	0	1	0	0	0	0	0	0	0	7	0	0	0	0	2	0	0	0	0
BnPP2C47	3	0	1	0	1	1	3	0	1	0	0	2	0	0	0	1	0	0	0	0	0	0	0	0	0	0	1	0	0	3	0	0	0	1	0	0	0	0	2	4	0	0	1	0	0	0	1	0	0
BnPP2C48	2	0	1	0	0	0	0	0	0	0	0	0	0	0	0	0	0	0	0	0	0	0	0	0	0	1	1	2	0	2	0	2	0	0	0	0	0	1	0	0	0	2	0	0	0	0	0	0	0
BnPP2C49	0	1	0	0	3	0	1	2	0	0	0	0	0	0	0	1	0	0	0	0	0	0	0	0	0	0	0	3	1	0	0	3	8	1	0	0	0	0	1	3	0	0	0	0	0	0	0	0	0
BnPP2C50	4	0	0	0	3	1	0	1	0	0	0	0	0	0	1	0	0	0	0	0	0	1	0	0	0	0	0	2	0	4	0	2	1	0	0	0	0	0	0	2	0	2	0	0	1	0	0	0	0
BnPP2C51	1	1	0	0	2	1	3	1	0	0	0	0	0	1	0	0	0	0	1	1	0	0	0	0	0	0	2	0	0	1	0	0	0	2	0	0	0	1	0	4	0	1	0	2	0	0	0	0	0
BnPP2C52	6	1	0	0	2	1	1	1	0	0	0	0	0	0	0	0	0	2	0	0	0	0	0	0	0	0	0	1	0	5	1	1	2	0	2	0	0	0	0	0	0	3	0	0	0	1	0	0	0
BnPP2C53	4	0	0	0	1	1	0	1	1	0	1	0	0	0	1	0	0	0	0	0	0	0	0	1	0	0	1	3	0	4	0	3	2	3	1	0	0	0	1	0	0	0	0	0	0	0	0	0	0
BnPP2C54	1	0	0	2	3	0	1	0	0	2	0	0	0	0	0	0	0	0	0	0	0	1	0	0	0	0	0	1	0	0	0	1	0	0	1	0	0	1	0	2	0	0	0	0	0	0	1	1	0
BnPP2C55	7	0	0	0	4	1	1	0	2	1	0	0	0	0	0	0	0	0	0	1	1	0	0	0	0	0	1	2	0	6	1	2	1	0	0	0	0	1	0	2	0	0	1	0	0	0	0	0	0
BnPP2C56	2	0	0	0	3	3	1	1	0	0	0	0	0	0	1	1	0	0	0	0	0	0	0	0	0	0	1	5	0	1	0	5	2	0	1	0	0	1	0	5	0	0	0	0	1	0	0	0	0
BnPP2C57	3	0	1	1	1	1	0	0	0	0	0	0	0	0	0	0	0	0	0	0	0	3	0	0	0	0	0	1	0	3	0	1	0	1	0	0	0	0	1	1	0	1	0	0	1	0	0	0	0
BnPP2C58	1	0	0	0	1	1	0	1	0	1	0	1	0	0	0	0	0	0	0	0	0	2	1	0	0	0	0	3	0	1	1	3	0	2	0	0	0	0	0	0	0	3	1	1	0	0	0	0	0
BnPP2C59	2	0	1	1	2	2	0	1	0	1	0	0	0	0	0	0	0	0	1	0	0	0	0	0	0	0	1	1	0	3	0	1	0	1	0	0	0	0	1	2	0	0	0	0	1	0	0	0	0
BnPP2C60	1	0	0	0	0	0	0	1	0	1	0	0	0	0	0	0	0	0	0	0	0	0	1	0	0	0	0	1	0	1	0	1	1	1	0	0	0	2	1	2	0	3	1	0	0	0	0	0	0
BnPP2C61	1	0	0	0	2	1	1	0	0	0	0	0	0	0	0	2	0	0	0	0	0	1	0	0	0	0	0	3	0	1	0	3	0	2	0	0	0	0	0	1	0	0	0	0	1	0	2	0	0
BnPP2C62	1	0	0	2	2	0	0	0	0	0	0	0	2	0	0	0	0	0	0	0	0	0	0	0	0	0	2	1	0	1	0	1	0	2	0	0	0	2	0	7	0	1	0	0	0	0	0	0	0
BnPP2C63	8	0	2	0	1	2	1	0	0	0	0	1	0	0	0	0	0	0	1	0	0	2	0	0	0	0	0	2	0	5	0	2	0	2	0	1	0	1	1	6	0	2	0	1	0	0	0	0	0
[truncated: 1 more columns]
