# Supplementary material for: Genome-Wide Identification and Expression Analysis of BnPP2C Gene Family in Response to Multiple Stresses in Ramie (Boehmeria nivea L.)
Source: Int J Mol Sci. 2023 Oct 18;24(20):15282. doi: 10.3390/ijms242015282 (PMC10607689; doi:10.3390/ijms242015282)
Supplement: Supplementary file 1 [file ijms-24-15282-s001.zip › Supplementary Table S5.xlsx]

## Sheet: Sheet1
Supplementary Table S5: Primers information for selected BnPP2C genes.
Gene	Forward primer (5'-3')	Reverse primer (5'-3')
18s (actin)	TGACGGAGAATTAGGGTTCGA	CCGTGTCAGGATTGGGTAATTT
BnPP2C1	GCGGAATTTGCAGCGAAGAA	TCCGGTTTTTACAGCCTCCG
BnPP2C7	CCGAAGTTTAGGCTGCCAGA	GGGGAGAACTTTTTGCACCG
BnPP2C17	TCTTCCGATGTCGCTGCAAA	TAGGGCCCCCTTAACAACCA
BnPP2C24	GGCCGAGGAGAATGTAGTGG	CCCTCCGATTGGAAGGTCAC
BnPP2C26	GTGCTGTTTTGGGAAGAGCG	ATTCAACGCTGGCGTTATGC
BnPP2C27	GCCGACGATGGTTCTCTTGA	TGGCAACCAGCATCATCCTT
BnPP2C29	TTAACGCCACCGAAGAGGAG	CGACCCGACTGAAGCAATCT
BnPP2C33	TCGTGACGGAGAATCTGCAC	ATACCCAGCCCTAACAGCCT
BnPP2C41	CTCGCGGTAGCAAATGTTGG	CTGACAAAGTGCCGTCCTCA
BnPP2C43	GCAATGGTGATCGACGGAGA	CACGCCGTCTCTACACAACA
BnPP2C45	TCCGAGGAAAGCGATTCGAG	GCCAATGGCTTCTGGGTTTC
BnPP2C46	TCGAGTCAACACGCCGTAAG	TGACGAGATCCCTTGCACAC
BnPP2C48	TTGAAGCTCAAGCACGCTCT	GCTCTTCGTCTCTGACCACC
BnPP2C49	GAGATTGTGCCCGTTCCTGA	CTCGGCTAGGCTTCTCTTCG
BnPP2C57	ATCAGCTGTGTGCGAGAGAG	GGTCATGTTGTCGCATCCCT
