# Supplementary material for: Genome-Wide Identification and Expression Analysis of BnPP2C Gene Family in Response to Multiple Stresses in Ramie (Boehmeria nivea L.)
Source: Int J Mol Sci. 2023 Oct 18;24(20):15282. doi: 10.3390/ijms242015282 (PMC10607689; doi:10.3390/ijms242015282)
Supplement: Supplementary file 1 [file ijms-24-15282-s001.zip › Supplementary Table S6.xlsx]

## Sheet: Sheet1
Supplementary Table S6: RNA concentration and purity determination.
RNA sample（Test treatment/time）	Concentration(ng/μL)	OD260/OD280
10% PEG/0h RNA	1029.7	2.03
10% PEG/6h RNA	965.5	2.03
10% PEG/12h RNA	1167.7	2.02
10% PEG/24h RNA	963.4	2.03
100mM NaCl/0h RNA	1183.9	2.03
100mM NaCl/6h RNA	1068.1	2.01
100mM NaCl/12h RNA	1008.2	2.03
100mM NaCl/24h RNA	1029	2.03
100μmol/L ABA/0h RNA	1032.1	2.02
100μmol/L ABA/6h RNA	1143.8	2.02
100μmol/L ABA/12h RNA	1011.8	2.03
100μmol/L ABA/24h RNA	1045.1	2.03
